# Supplementary material for: Characteristics and Trends of Workplace Violence towards Frontline Health Workers under Comprehensive Interventions in a Chinese Infectious Disease Hospital
Source: Healthcare (Basel). 2024 Sep 24;12(19):1911. doi: 10.3390/healthcare12191911 (PMC11475492; doi:10.3390/healthcare12191911)
Supplement: Supplementary file 1 [file healthcare-12-01911-s001.zip]

Archive with 1 entries (1 files):
- healthcare-3162892-supplementary.pdf
